# Supplementary material for: Effects of Glucose Tablet Candy Ingestion on Attention Following Smartphone Use in Healthy Adults: A Randomized, Double-Blind, Placebo-Controlled Crossover Trial
Source: Foods. 2025 Dec 9;14(24):4233. doi: 10.3390/foods14244233 (PMC12733325; doi:10.3390/foods14244233)
Supplement: Supplementary file 1 [file foods-14-04233-s001.zip]

Archive with 2 entries (2 files):
- Figure_S1.pdf
- Supplementary Tables.pdf
